# Supplementary material for: Multi-dimensional machine learning approaches for fruit shape phenotyping in strawberry
Source: Gigascience. 2020 Apr 30;9(5):giaa030. doi: 10.1093/gigascience/giaa030 (PMC7191992; doi:10.1093/gigascience/giaa030)
Supplement: giaa030_Supplemental_Files [file giaa030_supplemental_files.zip]

Archive with 8 entries (8 files):
- giaa030_Supplemental_Captions.docx
- S1_Km_vs_PPKC.pdf
- S2_optKclust.pdf
- S3_PPKC_dend.pdf
- S4_BLUP.pdf
- S5_PixelBasedFeatures.pdf
- S6_ppkcSampleSize.pdf
- S7_4UnitScale.pdf
